# Supplementary material for: The SIX5 Protein in Fusarium oxysporum f. sp. cepae Acts as an Avirulence Effector toward Shallot (Allium cepa L. Aggregatum Group)
Source: Microorganisms. 2023 Nov 26;11(12):2861. doi: 10.3390/microorganisms11122861 (PMC10745378; doi:10.3390/microorganisms11122861)
Supplement: Supplementary file 1 [file microorganisms-11-02861-s001.zip]

Archive with 1 entries (1 files):
- microorganisms-2660675-supplementary.pdf
